# Supplementary material for: Habitual violent media exposure does not bias facial emotional processing: a comparison of interactive vs. non-interactive content
Source: Sci Rep. 2025 Nov 26;15:42213. doi: 10.1038/s41598-025-26041-w (PMC12658105; doi:10.1038/s41598-025-26041-w)
Supplement: Supplementary file 1 — Supplementary Material 1 [file 41598_2025_26041_MOESM1_ESM.xlsx]

## Sheet: VVG Details
Participant	Age	Gender	Overall Gaming Experience (years)	Daily Violent Gaming Frequency Since Last 12 Months (in hours)	IGD	C-MEQ (Gaming)	Aggression
VVG01	19	M	12	3	20	25	55
VVG02	20	M	6	2	19	33	58
VVG03	20	M	5	2	14	19	58
VVG04	19	M	10	2	15	27	61
VVG05	20	F	2	2	13	19	51
VVG06	20	M	14	3	25	18	60
VVG07	20	M	15	3	32	46	89
VVG08	21	M	5	3	30	36	84
VVG09	20	M	5	2	25	31	67
VVG10	20	F	7	3	24	34	72
VVG11	19	M	2	2	17	24	56
VVG12	19	F	4	3	19	16	64
VVG13	21	M	6	2	25	32	62
VVG14	20	M	10	2	12	16	62
VVG15	19	M	8	2	22	38	64
VVG16	20	M	3	2	23	18	69
VVG17	25	F	16	3	19	36	93
VVG18	21	M	6	2	19	27	81
VVG19	21	M	9	2	15	38	61
VVG20	21	M	6	2	24	46	74
VVG21	20	M	12	2	18	22	55
VVG22	20	M	4	2	34	27	98
VVG23	21	F	8	3	16	18	53
VVG24	19	M	7	2	27	38	92
VVG25	19	M	4	2	18	20	44
VVG26	18	M	4	2	13	17	41
VVG27	20	M	9	2	14	25	63

## Sheet: Gaming Preferences
Participant	Title of your most played video game	How often have you played this video game?	How violent is the content of this video game?	How bloody and gory are the graphics of this video game?	Title of your 2nd most played video game	How often have you played this video game?	How violent is the content of this video game?	How bloody and gory are the graphics of this video game?	Title of your 3rd most played video game	How often have you played this video game?	How violent is the content of this video game?	How bloody and gory are the graphics of this video game?	Title of your 4th most played video game (very infrequent)	Title of your 5th most played video game (very infrequent)
VVG01	Call of Duty	5	7	7	Battlefield Series	5	7	7	Need for Speed	4	3	1	GTA series	Assassin's creed
VVG02	Free Fire	3	5	1	BGMI	1	5	1	Valorant	3	2	1
VVG03	Valorant	4	5	3	BGMI	3	6	5	GTA V	3	6	5	Assassin's Creed	Rocket League
VVG04	Valorant	6	6	5	BGMI	5	5	5	NA				Candy Crush
VVG05	GTA V	5	4	5	Call Of Duty	4	6	6	Age of Empires	4	5	4	Assassin's Creed	Hitman
VVG06	Valorant	4	2	3	Clash of Clans	5	1	1	Clash Royale	7	1	1
VVG07	Valorant	4	3	3	NA				NA				F1 Racing	GTA series
VVG08	Valorant	5	4	4	Clash Royale	4	2	1	Clash of Clans	2	2	1	Subway Surfer	Temple run
VVG09	Valorant	7	3	1	Free Fire	4	1	1	Rocket League	4	1	1	GTA Vice City	BGMI / CODM
VVG10	Valorant	6	3	2	God of War	6	1	2	Counter Strike	4	3	4	Prince of Persia	Max Payne
VVG11	BGMI	5	6	5	GTA V	5	7	7	Call of Duty	4	6	6	Valorant	SPIDER MAN
VVG12	Call of Duty	6	6	6	GTA V	5	7	7	Sekiro	7	7	7	Clash of clans	FIFA
VVG13	Valorant	7	6	2	NA				NA				RDR 2
VVG14	Valorant	7	4	2	GTA V	6	5	3	Block & Load	4	1	1	CS: GO	Assassin's creed
VVG15	GTA V	7	3	3	GTA Vice City	7	3	3	Counter Strike	6	4	4	FIFA 18	Clash Royale
VVG16	The Witcher 3	6	5	6	GTA Vice City	4	1	1	Subnautica	4	1	1	Contra	Tekken 3
VVG17	Max Payne	5	2	2	Max Payne	5	2	2	Standoff 2	4	4	2	FIFA 15
VVG18	BGMI	7	4	6	NA				NA				Miles Morales	Fan Guns
VVG19	BGMI	6	4	3	NA				NA				GTA	Clash of Clans
VVG20	Valorant	7	5	2	NA				NA
VVG21	Valorant	7	6	4	Prince of Persia	6	2	1	GTA V	4	6	6	Prince of Persia	Call of Duty
VVG22	BGMI	6	6	5	Valorant	4	1	1	Call of Duty	4	1	1	CODM	Clash of clans
VVG23	BGMI	5	4	3	Valorant	4	3	2	Mech Arena	4	3	2	Road Zombie	Hill Climb
VVG24	Call of Duty	6	7	6	Valorant	7	4	3	Minecraft	7	4	1	God of War	Clash of clans
VVG25	Counter Strike	5	2	1	Valorant	4	2	1	Call of Duty	3	3	3
VVG26	Fortnite	6	4	2	Valorant	4	2	1	Need for Speed	4	2	1	Rocket League	Age of Empires
VVG27	GTA V	4	6	5	Valorant	2	5	2	NA				MGS V	Minecraft

## Sheet: NVG Details
Participant	Age	Gender	Daily Passive Violent Media Usage Since Last 12 Months (in hours)	C-MEQ (Passive Media)	Aggression
NVG01	22	M	3	34	67
NVG02	21	M	3	30	50
NVG03	20	F	4	12	55
NVG04	21	F	3	22	84
NVG05	20	M	2	14	53
NVG06	22	F	3	22	87
NVG07	21	M	4	27	45
NVG08	20	M	2	34	54
NVG09	21	M	3	44	58
NVG10	21	M	4	32	70
NVG11	22	F	2	31	73
NVG12	22	M	4	25	61
NVG13	22	M	3	25	65
NVG14	20	M	3	21	88
NVG15	24	F	3	36	85
NVG16	23	M	4	38	55
NVG17	20	M	2	49	75
NVG18	22	M	2	22	59
NVG19	23	F	2	35	89
NVG20	22	M	2	27	89
NVG21	22	M	2	29	82
NVG22	21	M	3	48	91
NVG23	20	M	4	38	79
NVG24	20	F	3	33	82
NVG25	21	M	3	30	63
NVG26	20	M	2	35	67
NVG27	22	M	2	32	56

## Sheet: Correct Responses
Participant	Anger (count)	Fear (count)	Happiness (count)	Sadness (count)		Anger (%)	Fear (%)	Happiness (%)	Sadness (%)
VVG01	16	17	19	19		80	85	95	95
VVG02	18	13	20	19		90	65	100	95
VVG03	17	14	20	13		85	70	100	65
VVG04	17	13	17	19		85	65	85	95
VVG05	20	19	19	16		100	95	95	80
VVG06	16	17	20	19		80	85	100	95
VVG07	16	16	18	16		80	80	90	80
VVG08	11	13	20	16		55	65	100	80
VVG09	16	14	19	17		80	70	95	85
VVG10	17	14	20	18		85	70	100	90
VVG11	13	14	20	16		65	70	100	80
VVG12	17	14	19	18		85	70	95	90
VVG13	14	14	18	19		70	70	90	95
VVG14	17	11	19	20		85	55	95	100
VVG15	17	15	20	20		85	75	100	100
VVG16	20	11	20	16		100	55	100	80
VVG17	16	17	20	18		80	85	100	90
VVG18	20	14	19	19		100	70	95	95
VVG19	16	12	19	17		80	60	95	85
VVG20	17	11	20	19		85	55	100	95
VVG21	18	11	19	18		90	55	95	90
VVG22	15	17	18	17		75	85	90	85
VVG23	19	12	20	20		95	60	100	100
VVG24	12	11	17	18		60	55	85	90
VVG25	20	15	18	19		100	75	90	95
VVG26	18	17	20	16		90	85	100	80
VVG27	14	13	19	18		70	65	95	90
NVG01	12	8	17	20		60	40	85	100
NVG02	12	17	19	15		60	85	95	75
NVG03	18	14	18	19		90	70	90	95
NVG04	18	16	18	17		90	80	90	85
NVG05	9	7	19	13		45	35	95	65
NVG06	17	10	17	14		85	50	85	70
NVG07	17	14	20	16		85	70	100	80
NVG08	15	19	19	17		75	95	95	85
NVG09	16	15	16	18		80	75	80	90
NVG10	19	13	15	15		95	65	75	75
NVG11	20	15	17	17		100	75	85	85
NVG12	15	15	18	16		75	75	90	80
NVG13	18	17	19	18		90	85	95	90
NVG14	15	8	20	17		75	40	100	85
NVG15	12	10	18	13		60	50	90	65
NVG16	12	7	14	15		60	35	70	75
NVG17	12	18	19	17		60	90	95	85
NVG18	18	6	16	13		90	30	80	65
NVG19	18	13	19	19		90	65	95	95
NVG20	20	8	19	17		100	40	95	85
NVG21	14	6	19	17		70	30	95	85
NVG22	18	15	20	16		90	75	100	80
NVG23	15	9	20	12		75	45	100	60
NVG24	14	8	17	18		70	40	85	90
NVG25	16	10	19	19		80	50	95	95
NVG26	17	15	18	18		85	75	90	90
NVG27	13	17	17	20		65	85	85	100

## Sheet: Reaction Times
Participant	Anger (ms)	Fear (ms)	Happiness (ms)	Sadness (ms)
VVG01	583.68	545.76	412.1	450.89
VVG02	540.27	557	468.55	532.21
VVG03	745.82	833.57	624.95	764.23
VVG04	544.29	653.76	518.11	567.47
VVG05	651.9	655.36	508.47	687.37
VVG06	635.12	503.64	429.15	570.84
VVG07	587.93	601.43	495.61	606.87
VVG08	510.54	651.53	377.35	515.31
VVG09	606.43	676.92	510.15	539.58
VVG10	511.64	660.57	483.5	508.16
VVG11	475.38	504.28	504	630.12
VVG12	536.05	520.92	563.63	508.27
VVG13	697.85	773.71	663.61	717.42
VVG14	640.7	711.45	455.1	587.1
VVG15	594.76	667.26	533.55	527.05
VVG16	708.2	663.36	654.9	691.81
VVG17	639.25	601.52	464.9	578.5
VVG18	552.45	537.64	534.63	679.89
VVG19	576.75	736.08	512.78	653.88
VVG20	597.17	642.09	481.75	645.68
VVG21	592.61	591.9	526	591.16
VVG22	464.73	603.76	481.83	592.11
VVG23	522.31	615.5	434.2	532.55
VVG24	702.58	770.81	500.47	637.05
VVG25	709.4	518.06	457.55	602.36
VVG26	629.05	481.88	455	630.87
VVG27	674.64	733.15	551.52	733.27
NVG01	688.33	683.5	597.58	666
NVG02	663.33	594.64	577	556.2
NVG03	693.94	675.07	586.27	654.47
NVG04	562.72	491.62	504.27	533
NVG05	629.55	813.71	480.42	647.69
NVG06	599	636.4	599.17	710.24
NVG07	526.64	531.92	430.55	541.43
NVG08	593.73	439.84	535.05	596.7
NVG09	585.62	571.53	542.87	617.66
NVG10	623.94	730.92	585.13	586.33
NVG11	595.9	664.53	649.05	642.11
NVG12	687.53	680.4	523.44	678.56
NVG13	508.33	507.52	476.42	683.5
NVG14	623.13	693.37	559.95	673.76
NVG15	679.91	632.5	535.22	586.46
NVG16	657.41	540.71	582.78	692.13
NVG17	547.41	599.5	427.36	530.88
NVG18	555.88	781.16	605.43	703.53
NVG19	585.11	640.15	464.31	528.1
NVG20	563.65	596.62	468.36	553.94
NVG21	606.28	576.66	465.57	559.35
NVG22	718.55	792.06	544.75	665.87
NVG23	599.6	669.55	559.25	707
NVG24	544.57	498.25	522.05	551.88
NVG25	670.68	656.3	539.68	605.78
NVG26	716.41	770.26	475.61	625.5
NVG27	546.53	644	581.17	579.55

## Sheet: Response Inhibition
Participant	Anger (count)	Fear (count)	Happiness (count)	Sadness (count)		Anger (%)	Fear (%)	Happiness (%)	Sadness (%)
VVG01	0	0	1	1		0	0	12.5	12.5
VVG02	0	0	0	0		0	0	0	0
VVG03	1	0	0	4		12.5	0	0	50
VVG04	2	0	0	2		25	0	0	25
VVG05	0	1	0	3		0	12.5	0	37.5
VVG06	1	1	1	1		12.5	12.5	12.5	12.5
VVG07	0	0	1	2		0	0	12.5	25
VVG08	3	1	0	4		37.5	12.5	0	50
VVG09	2	0	0	3		25	0	0	37.5
VVG10	1	0	0	0		12.5	0	0	0
VVG11	0	0	1	4		0	0	12.5	50
VVG12	3	1	2	3		37.5	12.5	25	37.5
VVG13	1	0	1	1		12.5	0	12.5	12.5
VVG14	2	0	0	0		25	0	0	0
VVG15	0	0	0	2		0	0	0	25
VVG16	0	1	1	0		0	12.5	12.5	0
VVG17	2	0	1	2		25	0	12.5	25
VVG18	0	0	1	0		0	0	12.5	0
VVG19	0	0	0	1		0	0	0	12.5
VVG20	1	1	0	1		12.5	12.5	0	12.5
VVG21	1	1	2	1		12.5	12.5	25	12.5
VVG22	3	0	0	3		37.5	0	0	37.5
VVG23	0	2	0	3		0	25	0	37.5
VVG24	1	2	0	2		12.5	25	0	25
VVG25	1	3	0	2		12.5	37.5	0	25
VVG26	3	6	5	5		37.5	75	62.5	62.5
VVG27	0	0	0	2		0	0	0	25
NVG01	2	0	0	2		25	0	0	25
NVG02	2	0	1	1		25	0	12.5	12.5
NVG03	1	0	1	2		12.5	0	12.5	25
NVG04	1	0	1	0		12.5	0	12.5	0
NVG05	1	0	1	2		12.5	0	12.5	25
NVG06	1	1	1	0		12.5	12.5	12.5	0
NVG07	2	0	0	1		25	0	0	12.5
NVG08	0	0	0	3		0	0	0	37.5
NVG09	2	1	0	0		25	12.5	0	0
NVG10	0	0	1	1		0	0	12.5	12.5
NVG11	1	0	0	1		12.5	0	0	12.5
NVG12	2	1	2	1		25	12.5	25	12.5
NVG13	1	1	0	1		12.5	12.5	0	12.5
NVG14	1	1	0	0		12.5	12.5	0	0
NVG15	1	0	0	1		12.5	0	0	12.5
NVG16	1	0	0	0		12.5	0	0	0
NVG17	4	2	0	4		50	25	0	50
NVG18	1	2	0	2		12.5	25	0	25
NVG19	0	1	0	1		0	12.5	0	12.5
NVG20	1	1	0	0		12.5	12.5	0	0
NVG21	0	4	0	0		0	50	0	0
NVG22	0	0	0	5		0	0	0	62.5
NVG23	3	0	1	2		37.5	0	12.5	25
NVG24	0	1	2	1		0	12.5	25	12.5
NVG25	0	0	0	1		0	0	0	12.5
NVG26	0	3	3	1		0	37.5	37.5	12.5
NVG27	6	2	3	0		75	25	37.5	0

## Sheet: Free Choices
Participant	Anger (count)	Fear (count)	Happiness (count)	Sadness (count)		Anger (%)	Fear (%)	Happiness (%)	Sadness (%)
VVG01	3	2	2	3		12.5	8.33333	8.33333	12.5
VVG02	4	1	0	2		16.6667	4.16667	0	8.33333
VVG03	4	3	0	6		16.6667	12.5	0	25
VVG04	2	4	7	6		8.33333	16.6667	29.1667	25
VVG05	6	5	4	8		25	20.8333	16.6667	33.3333
VVG06	8	4	7	7		33.3333	16.6667	29.1667	29.1667
VVG07	2	5	0	5		8.33333	20.8333	0	20.8333
VVG08	5	4	0	7		20.8333	16.6667	0	29.1667
VVG09	4	5	2	1		16.6667	20.8333	8.33333	4.16667
VVG10	0	3	2	0		0	12.5	8.33333	0
VVG11	7	7	1	7		29.1667	29.1667	4.16667	29.1667
VVG12	2	3	3	3		8.33333	12.5	12.5	12.5
VVG13	6	6	13	7		25	25	54.1667	29.1667
VVG14	2	4	0	2		8.33333	16.6667	0	8.33333
VVG15	1	1	0	1		4.16667	4.16667	0	4.16667
VVG16	0	2	0	2		0	8.33333	0	8.33333
VVG17	1	3	0	3		4.16667	12.5	0	12.5
VVG18	1	0	2	0		4.16667	0	8.33333	0
VVG19	3	1	0	7		12.5	4.16667	0	29.1667
VVG20	1	4	3	1		4.16667	16.6667	12.5	4.16667
VVG21	1	0	0	0		4.16667	0	0	0
VVG22	2	3	6	3		8.33333	12.5	25	12.5
VVG23	2	1	17	1		8.33333	4.16667	70.8333	4.16667
VVG24	1	3	2	0		4.16667	12.5	8.33333	0
VVG25	10	12	9	12		41.6667	50	37.5	50
VVG26	7	5	3	4		29.1667	20.8333	12.5	16.6667
VVG27	1	1	0	0		4.16667	4.16667	0	0
NVG01	0	0	0	0		0	0	0	0
NVG02	4	4	1	6		16.6667	16.6667	4.16667	25
NVG03	5	1	2	3		20.8333	4.16667	8.33333	12.5
NVG04	1	0	0	3		4.16667	0	0	12.5
NVG05	0	2	19	0		0	8.33333	79.1667	0
NVG06	0	0	2	0		0	0	8.33333	0
NVG07	3	2	1	0		12.5	8.33333	4.16667	0
NVG08	2	2	1	3		8.33333	8.33333	4.16667	12.5
NVG09	3	6	7	3		12.5	25	29.1667	12.5
NVG10	5	7	2	5		20.8333	29.1667	8.33333	20.8333
NVG11	3	1	19	1		12.5	4.16667	79.1667	4.16667
NVG12	8	6	3	3		33.3333	25	12.5	12.5
NVG13	0	1	0	2		0	4.16667	0	8.33333
NVG14	1	3	0	1		4.16667	12.5	0	4.16667
NVG15	4	1	2	0		16.6667	4.16667	8.33333	0
NVG16	1	0	0	1		4.16667	0	0	4.16667
NVG17	7	6	5	10		29.1667	25	20.8333	41.6667
NVG18	5	2	2	4		20.8333	8.33333	8.33333	16.6667
NVG19	0	1	0	0		0	4.16667	0	0
NVG20	4	3	9	5		16.6667	12.5	37.5	20.8333
NVG21	5	1	1	5		20.8333	4.16667	4.16667	20.8333
NVG22	7	8	16	5		29.1667	33.3333	66.6667	20.8333
NVG23	0	4	2	3		0	16.6667	8.33333	12.5
NVG24	3	5	3	2		12.5	20.8333	12.5	8.33333
NVG25	1	2	12	3		4.16667	8.33333	50	12.5
NVG26	10	9	16	8		41.6667	37.5	66.6667	33.3333
NVG27	8	11	10	11		33.3333	45.8333	41.6667	45.8333
